# Supplementary material for: Myocarditis Induced by Immunotherapy in Metastatic Melanoma—Review of Literature and Current Guidelines
Source: J Clin Med. 2022 Sep 1;11(17):5182. doi: 10.3390/jcm11175182 (PMC9457343; doi:10.3390/jcm11175182)
Supplement: Supplementary file 1 [file jcm-11-05182-s001.zip]

Archive with 1 entries (1 files):
- jcm-1810331-supplementary.pdf
